# Supplementary material for: Synthesis of the Carbohydrate Moiety of Glycoproteins from the Parasite Echinococcus granulosus and Their Antigenicity against Human Sera
Source: Molecules. 2021 Sep 17;26(18):5652. doi: 10.3390/molecules26185652 (PMC8468584; doi:10.3390/molecules26185652)
Supplement: Supplementary file 1 [file molecules-26-05652-s001.zip]

Archive with 1 entries (1 files):
- molecules-1338029-supplementary.pdf
